# Supplementary material for: Oxidation inhibits autophagy protein deconjugation from phagosomes to sustain MHC class II restricted antigen presentation
Source: Nat Commun. 2021 Mar 8;12:1508. doi: 10.1038/s41467-021-21829-6 (PMC7940406; doi:10.1038/s41467-021-21829-6)
Supplement: Supplementary file 3 — Source Data [file 41467_2021_21829_MOESM3_ESM.zip]

Archive with 41 entries (38 files):
- source data 110221/
- source data 110221/.DS_Store
- __MACOSX/
- __MACOSX/Source data 2/
- __MACOSX/Source data 2/._.DS_Store
- source data 110221/Fig1A.tif
- source data 110221/Fig1B.tif
- __MACOSX/Source data 2/._Fig1B.tif
- source data 110221/Fig1C.tif
- source data 110221/Fig1D beads.tif
- __MACOSX/Source data 2/._Fig1D beads.tif
- source data 110221/Fig1D zym.tif
- source data 110221/Fig1E.tif
- __MACOSX/Source data 2/._Fig1E.tif
- source data 110221/Fig1F .tif
- source data 110221/Fig2A.tif
- source data 110221/Fig3C Apocyanin.tif
- source data 110221/Fig3C DMSO.tif
- source data 110221/Fig3C DPI.tif
- source data 110221/Fig3G ATG4B wt.tif
- source data 110221/Fig3G ATG4BC78S.tif
- source data 110221/Fig3H.tif
- __MACOSX/Source data 2/._Fig3H.tif
- source data 110221/Fig4B ATG4C78S us.tif
- source data 110221/Fig4B ATG4C78S Zym.tif
- source data 110221/Fig4B ATG4Cwt US.tif
- source data 110221/Fig4B ATG4CwtZym.tif
- source data 110221/Fig5B ATG4B78S.tif
- source data 110221/Fig5B ATG4BWT.tif
- __MACOSX/Source data 2/._Fig5B ATG4BWT.tif
- source data 110221/Fig5B Flag.tif
- __MACOSX/Source data 2/._Source data file Fig and Sup Fig.xlsx
- source data 110221/SupFig1A.tif
- source data 110221/SupFig1C SAR405.tif
- source data 110221/SupFig1C UT.tif
- source data 110221/SupFig2A Atg12 zym.tif
- source data 110221/SupFig2C GFP-LC3 ATG12.tif
- source data 110221/SupFig3A.tif
- source data 110221/SupFig3B.tif
- source data 110221/SupFig3F.tif
- source data 110221/source data file 110221.xlsx
