# Supplementary material for: Oxidation inhibits autophagy protein deconjugation from phagosomes to sustain MHC class II restricted antigen presentation
Source: Nat Commun. 2021 Mar 8;12:1508. doi: 10.1038/s41467-021-21829-6 (PMC7940406; doi:10.1038/s41467-021-21829-6)
Supplement: Supplementary file 3 — Source Data [file 41467_2021_21829_MOESM3_ESM.zip › source data 110221/source data file 110221.xlsx]

## Sheet: Fig1A
Fig1A	% LAPosome
	EEA1-					EEA1
	54.5455	34.6154	15.7895	60.5263	57.1429	45.4545	65.3846	84.2105	39.4737	42.8571
	Exp1	Exp2	Exp3	Exp4	Exp5	Exp1	Exp2	Exp3	Exp4	Exp5

## Sheet: Fig1B
Fig1B % of LAPosome p
	Vps34-			Vps34+
	33.3333	52.381	36.3636	66.6667	47.619	63.6364
	Exp1	Exp2	Exp3	Exp1	Exp2	Exp3

## Sheet: Fig4C
Figure 1C % of zymosan ATG14 positive
Exp1	1.58228
Exp2	10.6667
Exp3	6.68058
Exp4	29.5

## Sheet: Fig1D
Fig1D	% positive for ATG16L1
	Zymosan				Beads
	7.66675	4.80769	4.6729	5.21832	0.892857	1.86684	0.464037
	Exp1	Exp2	Exp3	Exp4	Exp1	Exp2	Exp3

## Sheet: Fig1E
Fig1E % of LAPosome
	ATG16L1 -					Ag16L1+
	50	33.3333	51.0638	47.0588	52.6316	50	66.6667	48.9362	52.9412	47.3684
	Exp1	Exp2	Exp3	Exp4	Exp5	Exp1	Exp2	Exp3	Exp4	Exp5

## Sheet: Fig1F
Fig1F % of zymosan
	Atg16L1			LAMP1			Atg16l1 LAMp1
	8.9	5.19	10	0	37.14	0	0.9	0	0.25
	Exp1	Exp2	Exp3	Exp1	Exp2	Exp3	Exp1	Exp2	Exp3

## Sheet: Figure 2C
Figure 2C : % of zymosan :
	double negative							GP91+							LC3+							GP91+ LC3+
	88.9197	56.1845	56.6038	75.7576	88.7784	70.4348	77.605	5.81717	33.543	11.3208	13.8528	5.96591	13.4783	9.95334	3.04709	2.93501	20.7547	2.5974	3.40909	5.21739	4.66563	2.21607	7.33753	11.3208	7.79221	1.84659	10.8696	7.77605
	Exp1	Exp2	Exp3	Exp4	Exp5	Exp6	Exp7	Exp1	Exp2	Exp3	Exp4	Exp5	Exp6	Exp7	Exp1	Exp2	Exp3	Exp4	Exp5	Exp6	Exp7	Exp1	Exp2	Exp3	Exp4	Exp5	Exp6	Exp7

## Sheet: Figure 2D
Figure 2D
		% of LAPosome
	GP91-	57.8947	28.5714	64.7059	25	64.8649	32.4324	37.5
	Gp91+	42.1053	71.4286	35.2941	75	35.1351	67.5676	62.5
		Exp1	Exp2	Exp3	Exp4	Exp5	Exp6	Exp7
		% of Zymsoan-gp91-phox positive
	LC3 -	72.4138	82.0513	50	64	76.3636	76.3636	56.1404
	LC3 +	27.5862	17.9487	50	36	23.6364	23.6364	43.8596
		Exp1	Exp2	Exp3	Exp4	Exp5	Exp6	Exp7

## Sheet: Fig 2E
Fig 2E	Expression of p40-phox normalized on US condition / Vinculin
	1h			6h			24h
US	1	1	1
Zymosan	1.79512	1.03255	1.35444	1.71948	1.17511	1.44435	2.37892	1.1004	1.36065
C albicans	1.66352	1.20255	1.10438	1.86584	1.10313	0.971024	2.51207	1.06789	0.866444
Beads	1.49162	1.0922	1.13441	1.38017	1.19309	0.870067	0.605005	1.06118	0.994826
	Exp1	Exp2	Exp3	Exp1	Exp2	Exp3	Exp1	Exp2	Exp3

## Sheet: Figure 2G
Figure 2G	Fold of increased of Oxyburst (ros) Intensity
	phagosome 3h	LAPosome 3h	phagosome 6h	LAPosome 6h	Acetovanillon
Exp1	1	1.1873	0.849835	1.08759
Exp2	1	1.56724	0.806162	1.15895	0.576214
Exp3	1	1.23248	0.662337	1.11829	0.129409

[truncated: 31 more sheets: Figure 3B, Figure 3D, Figure 3F, Figure 3H, Figure 4A, Figure 4C, Figure 4D, Figure 5A, Figure 5B, Figure 5D, Figure 5E, Figure 5F, Sup Fig1A, Sup Fig1C, Sup Fig2E, Sup Fig 2B, Sup Fig3A, Sup Fig3C, Sup Fig 3E, Sup Fig3G …]
